# Supplementary material for: Chemotherapeutic Strategies with Valnemulin, Tilmicosin, and Tulathromycin to Control Mycoplasma hyopneumoniae Infection in Pigs
Source: Antibiotics (Basel). 2022 Jul 4;11(7):893. doi: 10.3390/antibiotics11070893 (PMC9311983; doi:10.3390/antibiotics11070893)
Supplement: Supplementary file 1 [file antibiotics-11-00893-s001.zip]

Archive with 1 entries (1 files):
- antibiotics-1728070-supplementary.pdf
